# Supplementary material for: Exon architecture controls mRNA m6A suppression and gene expression
Source: Science. Author manuscript; Available in PMC 2024 Feb 17. (PMC9990141; doi:10.1126/science.abj9090)
Supplement: Sup. Table 1 [file NIHMS1874593-supplement-Sup__Table_1.xlsx]

## Sheet: Table S1
Table S1. Knockdown efficiency of EIF4A3, RBM8A, RNPS1, UPF1 in m6A-meRIP-seq experiments.
Experiment	siEIF4A3-1 (HeLa)	siRBM8A-1 (HeLa)	siEIF4A3-2 (HeLa)	siEIF4A3-1 (HEK293T)	siEIF4A3-2 (HEK293T)	siUPF1-1(HeLa)	siRNPS1-1(HeLa)
log2(Fold-change) of targeted mRNA	-3.093	-1.768	-2.986	-1.727	-1.427	-1.235	-2.34
