# Supplementary material for: Exon architecture controls mRNA m6A suppression and gene expression
Source: Science. Author manuscript; Available in PMC 2024 Feb 17. (PMC9990141; doi:10.1126/science.abj9090)
Supplement: Sup. Table 2 [file NIHMS1874593-supplement-Sup__Table_2.xlsm]

## Sheet: EIF4A3-suppressed splice sites
Table S2. EIF4A3-suppressed and RNPS1-suppressed splice sites in proximity to EIF4A3-suppressed m6A regions.
seqnames	start	end	strand	ref_gene_id
chr1	156252414	156252414	-	SMG5
chr12	53022627	53022627	+	EIF4B
chr3	122442038	122442038	-	KPNA1
chr5	179620892	179620892	-	HNRNPH1
chr17	67344606	67344606	-	PSMD12
chr15	45415809	45415809	+	SPATA5L1
chr12	8777802	8777802	+	RIMKLB
chr2	127272865	127272865	-	ERCC3
chr12	68835843	68835843	+	MDM2
chr4	163514158	163514158	+	TMA16
chr18	36030808	36030808	-	RPRD1A
chr17	32192299	32192299	+	RHOT1
chr2	47818956	47818956	-	FBXO11
chr20	44951833	44951833	-	TOMM34
chr2	117826382	117826382	+	DDX18
chr21	33530759	33530759	-	GART
chr12	132776161	132776161	-	GOLGA3
chr1	147242830	147242830	+	CHD1L
chr17	44932673	44932673	-	KIF18B
chr17	35133339	35133339	-	NLE1
chr20	62000552	62000552	-	TAF4
chr10	119044054	119044054	-	EIF3A
chr5	883938	883938	-	ZDHHC11
chr10	56358909	56358909	-	ZWINT
chr19	44654017	44654017	+	PVR
chr8	47782378	47782378	-	PRKDC
chr5	31534325	31534325	+	C5orf22
chr3	196814568	196814568	+	PAK2
chr3	195524819	195524819	-	PPP1R2
chr8	130112094	130112094	-	ASAP1
chr8	130091973	130091973	-	ASAP1
chr5	137948955	137948955	-	FAM13B
chr2	38581913	38581913	-	HNRNPLL
chr12	124363679	124363679	-	NCOR2
chr1	155917499	155917499	-	KIAA0907
chr7	156960253	156960253	+	NOM1
chr3	120742462	120742462	-	RABL3
chr14	23063436	23063436	-	ACIN1
chr2	178478279	178478279	-	FKBP7
chr19	50378796	50378796	+	NR1H2
chr2	38299256	38299256	-	ATL2
chr5	6652008	6652008	+	SRD5A1
chr9	35738232	35738232	-	GBA2
chr20	11918601	11918601	+	BTBD3
chr16	28125689	28125689	-	XPO6
chr12	6652662	6652662	-	ING4
chr5	6737439	6737439	+	PAPD7
chr7	157385611	157385611	+	DNAJB6
chr1	218302559	218302559	+	RRP15
chr11	47234672	47234672	+	DDB2
chr12	132668811	132668811	-	POLE
chr2	201276968	201276968	+	CASP8
chr2	112250191	112250191	-	ZC3H8
chr7	100686180	100686180	-	GIGYF1
chr17	1678518	1678518	-	PRPF8
chr9	35074927	35074927	-	FANCG
chr10	79311184	79311184	+	ZMIZ1
chr12	46370776	46370776	-	SLC38A2
chr16	666598	666598	+	WDR90
chr7	92536474	92536474	+	RBM48
chr2	208348023	208348023	+	PIKFYVE
chr20	32429431	32429431	+	ASXL1
chr7	2364529	2364529	+	EIF3B
chr17	76735061	76735061	-	SRSF2
chr4	183280969	183280969	+	WWC2
chr20	45409036	45409036	+	DBNDD2
chr20	62943097	62943097	+	GID8
chrX	20240569	20240569	-	RPS6KA3
chr10	67932597	67932597	-	HERC4
chr14	20357520	20357520	+	PARP2
chr9	120460572	120460572	-	CDK5RAP2
chr15	89244033	89244033	+	FANCI
chr5	132609209	132609209	+	RAD50
chr20	63931022	63931022	+	DNAJC5
chr2	121731014	121731014	-	NIFK
chr3	9363332	9363332	+	THUMPD3
chr7	158739023	158739023	-	ESYT2
chr16	30756520	30756520	+	PHKG2
chr17	50750694	50750694	+	LUC7L3
chr14	74821137	74821137	+	YLPM1
chr9	120518427	120518427	-	CDK5RAP2
chr1	151408694	151408694	-	POGZ
chr7	148846470	148846470	-	EZH2
chr3	125323388	125323388	-	ZNF148
chr1	19222624	19222624	-	EMC1
chr2	96268658	96268658	+	CIAO1
chr7	158679960	158679960	-	NCAPG2
chr22	50579974	50579974	-	CHKB-CPT1B
chr7	99035515	99035515	-	SMURF1
chr9	36581739	36581739	+	MELK
chr2	97658224	97658224	-	ACTR1B
chr1	70324853	70324853	-	ANKRD13C
chr12	56602765	56602765	-	BAZ2A
chr19	4446500	4446500	-	UBXN6
chr14	35126782	35126782	+	KIAA0391
chr11	47812302	47812302	-	NUP160
chr8	127939676	127939676	+	PVT1
chr18	21622801	21622801	+	SNRPD1
chr4	75774796	75774796	+	USO1
chr2	43973607	43973607	-	LRPPRC
chr1	241857482	241857482	+	EXO1
chr19	7911330	7911330	+	MAP2K7
chr8	30799546	30799546	-	PPP2CB
chr17	42954876	42954876	-	AARSD1
chr7	37949048	37949048	+	EPDR1
chr11	46763481	46763481	-	CKAP5
chr11	3712564	3712564	-	NUP98
chr5	6653636	6653636	+	SRD5A1
chr12	132743249	132743249	-	ANKLE2
chr3	159866281	159866281	+	IQCJ-SCHIP1
chr7	120955624	120955624	+	ING3
chr3	160402093	160402093	+	SMC4
chr8	47962859	47962859	+	MCM4
chr1	20879282	20879282	-	EIF4G3
chr5	38919062	38919062	+	OSMR
chr4	82425563	82425563	-	HNRNPDL
chr1	182386362	182386362	-	GLUL
chr18	57607484	57607484	-	NARS
chr18	12351306	12351306	-	AFG3L2
chr5	38904377	38904377	+	OSMR
chr15	34361169	34361169	-	LPCAT4
chr3	9743901	9743901	+	BRPF1
chr20	50903889	50903889	-	ADNP
chr17	3723288	3723288	-	ITGAE
chr10	89762835	89762835	+	KIF20B
chr22	19454802	19454802	-	C22orf39
chr19	901976	901976	-	R3HDM4
chr16	31190788	31190788	+	FUS
chr18	743050	743050	-	YES1
chr12	98531838	98531838	+	TMPO
chr12	46198625	46198625	-	SLC38A1
chr2	159759358	159759358	+	2021-03-07
chr19	49646564	49646564	+	SCAF1
chr5	180280440	180280440	-	MAPK9
chr2	28783978	28783978	+	PPP1CB
chr12	57511868	57511868	+	MARS
chr22	20585100	20585100	+	MED15
chr19	45146480	45146480	+	PPP1R37
chr11	82849049	82849049	-	PRCP
chr9	70347717	70347717	+	SMC5
chrX	77683539	77683539	-	ATRX
chr6	149521060	149521060	-	PPIL4
chr7	100356883	100356883	+	STAG3L5P-PVRIG2P-PILRB
chr2	112496028	112496028	+	TTL
chr7	112457038	112457038	+	IFRD1
chr8	23200687	23200687	-	TNFRSF10A
chr3	130716558	130716558	-	PIK3R4
chr3	186787882	186787882	+	EIF4A2
chr1	77711747	77711747	-	USP33
chr4	53390585	53390585	+	FIP1L1
chr19	1613009	1613009	-	TCF3
chr3	125288103	125288103	-	ZNF148
chr15	83030136	83030136	-	BTBD1
chr3	52693407	52693407	+	GNL3
chr2	96366058	96366058	+	NCAPH
chr2	130339560	130339560	-	CCDC115
chr2	27663324	27663324	-	SUPT7L
chr17	44216529	44216529	-	UBTF
chr1	211978272	211978272	-	INTS7
chr17	68522855	68522855	+	PRKAR1A
chr2	55243416	55243416	-	MTIF2
chr5	138186330	138186330	+	KIF20A
chr19	12701752	12701752	-	TNPO2
chr19	7973725	7973725	-	ELAVL1
chr19	38900079	38900079	+	NFKBIB
chr7	100354012	100354012	+	STAG3L5P-PVRIG2P-PILRB
chr1	193049746	193049746	-	UCHL5
chr5	44811154	44811154	+	MRPS30
chr3	160412084	160412084	+	SMC4
chr9	133768560	133768560	-	VAV2
chr12	47679704	47679704	-	RPAP3
chr1	23333518	23333518	-	HNRNPR
chr1	1338522	1338522	-	DVL1
chr1	224419518	224419518	-	WDR26
chr9	70344269	70344269	+	SMC5
chr10	68337333	68337333	+	HNRNPH3
chr15	34361400	34361400	-	LPCAT4
chr4	82426037	82426037	-	HNRNPDL
chr8	8790324	8790324	-	MFHAS1
chr3	52693329	52693329	+	GNL3
chr9	122251937	122251937	-	RBM18
chr2	37279746	37279746	-	PRKD3
chr1	143971110	143971110	-	FAM72C
chr5	146498686	146498686	+	TCERG1
chr14	50931673	50931673	-	PYGL
chr1	28579942	28579942	-	SNHG12
chr19	9157394	9157394	+	ZNF317
chr19	40235101	40235101	-	AKT2
chr7	99338285	99338285	+	ARPC1A
chr11	18347919	18347919	+	GTF2H1
chr5	14482773	14482773	+	TRIO
chr17	2680181	2680181	+	PAFAH1B1
chr2	197488317	197488317	-	HSPD1
chr9	33900271	33900271	+	UBE2R2
chr6	159684941	159684941	-	SOD2
chr6	35469380	35469380	+	RPL10A
chr1	35187001	35187001	-	SFPQ
chr5	163443925	163443925	+	CCNG1
chr7	30504569	30504569	-	GGCT
chr10	68747185	68747185	+	CCAR1
chr1	64869311	64869311	-	JAK1
chr16	1998702	1998702	-	ZNF598
chr20	62333564	62333564	-	LAMA5
chr10	92630364	92630364	+	KIF11
chr19	58545097	58545097	+	TRIM28
chr12	64743141	64743141	-	GNS
chr1	154990528	154990528	+	FLAD1
chr3	160419543	160419543	+	SMC4
chr11	70419856	70419856	+	CTTN
chr17	7570493	7570493	+	SENP3
chr5	10417404	10417404	+	2021-03-06
chr22	19507517	19507517	+	CDC45
chr14	39055143	39055143	-	SEC23A
chr2	186502552	186502552	+	ZC3H15
chr17	7564983	7564983	+	SENP3
chr14	35014830	35014830	+	SRP54
chr9	129632801	129632801	+	NTMT1
chr17	7703008	7703008	+	WRAP53
chr17	1658683	1658683	-	PRPF8
chr12	76053833	76053833	-	NAP1L1
chr19	5626420	5626420	+	SAFB
chr5	74772421	74772421	+	NSA2
chr7	56058103	56058103	+	CCT6A
chr12	22060926	22060926	+	CMAS
chr14	88607363	88607363	+	ZC3H14
chr18	23006432	23006432	+	RBBP8
chr10	119932318	119932318	+	SEC23IP
chr6	33286799	33286799	-	WDR46
chr11	93809731	93809731	+	MED17
chr11	68596218	68596218	+	PPP6R3
chr10	68341758	68341758	+	HNRNPH3
chr15	79846712	79846712	-	MTHFS
chr22	29299194	29299194	+	EWSR1
chr10	93500234	93500234	+	CEP55
chr11	64767192	64767192	-	SF1
chr17	7258683	7258683	+	ELP5
chr7	100352378	100352378	+	STAG3L5P-PVRIG2P-PILRB
chr14	67659815	67659815	-	VTI1B
chr11	10799757	10799757	-	EIF4G2
chr20	17955365	17955365	-	SNX5
chr3	143023064	143023064	+	U2SURP
chrX	15455848	15455848	-	PIR
chr1	31289364	31289364	-	SNRNP40
chr1	114708628	114708628	-	NRAS
chr13	113235083	113235083	+	CUL4A
chr15	40210210	40210210	+	BUB1B
chr12	48133057	48133057	+	PFKM
chr1	21225250	21225250	-	ECE1
chr12	110436665	110436665	-	ARPC3
chr4	24540108	24540108	-	DHX15
chr7	103300307	103300307	+	PMPCB
chr17	2335680	2335680	-	TSR1
chr17	51285353	51285353	+	UTP18
chr1	40983456	40983456	+	CTPS1
chr9	122285287	122285287	+	MRRF
chr13	98015781	98015781	+	IPO5
chr3	49375434	49375434	-	RHOA
chr2	85596649	85596649	+	RNF181
chr6	35469285	35469285	+	RPL10A
chr1	43360866	43360866	+	CDC20
chr6	134172193	134172193	-	SGK1
chr6	134171637	134171637	-	SGK1
chr12	56645171	56645171	-	ATP5B
chr1	156250996	156250996	-	SMG5
chr3	122433788	122433788	-	KPNA1
chr5	179617911	179617911	-	HNRNPH1
chr17	35671860	35671860	+	AP2B1
chr1	150625808	150625808	-	ENSA
chr7	8070921	8070921	+	GLCCI1
chr3	160411920	160411920	+	SMC4
chr10	27533928	27533928	+	RAB18
chr1	235113910	235113910	-	TOMM20
chr16	58582903	58582903	-	CNOT1
chr11	60891263	60891263	-	PRPF19
chr4	163517434	163517434	+	TMA16
chr20	37842387	37842387	+	CTNNBL1
chr11	31463305	31463305	-	IMMP1L
chr18	35993300	35993300	-	RPRD1A
chr7	35673278	35673278	-	HERPUD2
chr2	47813867	47813867	-	FBXO11
chr20	44943579	44943579	-	TOMM34
chr10	119849453	119849453	-	MCMBP
chr7	152823373	152823373	+	ACTR3B
chr3	47588306	47588306	-	SMARCC1
chr2	38319019	38319019	-	ATL2
chrX	151955084	151955084	-	GABRE
chr12	132775305	132775305	-	GOLGA3
chr5	69208196	69208196	+	CENPH
chr1	147252623	147252623	+	CHD1L
chr20	50084254	50084254	-	UBE2V1
chr17	44928551	44928551	-	KIF18B
chr11	27501920	27501920	-	LIN7C
chr17	35132449	35132449	-	NLE1
chr20	61999108	61999108	-	TAF4
chr12	53068304	53068304	-	SPRYD3
chr3	124737568	124737568	+	UMPS
chr15	58597641	58597641	-	ADAM10
chr8	47779093	47779093	-	PRKDC
chr7	140459936	140459936	-	MKRN1
chr5	31535744	31535744	+	C5orf22
chr9	136671926	136671926	+	EGFL7
chr16	67288489	67288489	+	PLEKHG4
chr3	196820394	196820394	+	PAK2
chr3	195519185	195519185	-	PPP1R2
chr8	130092143	130092143	-	ASAP1
chr5	137945997	137945997	-	FAM13B
chr4	17490745	17490745	-	QDPR
chr2	55252539	55252539	-	MTIF2
chr19	19057416	19057416	+	ARMC6
chr1	155914320	155914320	-	KIAA0907
chr7	156962151	156962151	+	NOM1
chr1	42181947	42181947	-	FOXJ3
chr14	23062504	23062504	-	ACIN1
chr2	178477213	178477213	-	FKBP7
chr19	50379134	50379134	+	NR1H2
chr5	6653447	6653447	+	SRD5A1
chr7	44570877	44570877	-	DDX56
chr9	97685040	97685040	-	XPA
chr20	11919148	11919148	+	BTBD3
chr8	18009691	18009691	+	PCM1
chr14	45121620	45121620	-	FKBP3
chr12	95485948	95485948	+	METAP2
chr5	6737563	6737563	+	PAPD7
chr5	43547837	43547837	-	PAIP1
chr19	39458818	39458818	+	SUPT5H
chr9	130222650	130222650	+	NCS1
chr1	218330948	218330948	+	RRP15
chr12	132668737	132668737	-	POLE
chr10	119940586	119940586	+	SEC23IP
chr2	201284816	201284816	+	CASP8
chr7	100686179	100686179	-	GIGYF1
chr9	35074196	35074196	-	FANCG
chr16	50322038	50322038	-	BRD7
chr15	89324187	89324187	-	POLG
chr10	79312642	79312642	+	ZMIZ1
chr2	11455474	11455474	-	E2F6
chr17	50376066	50376066	+	EME1
chr8	128070160	128070160	+	PVT1
chr7	92536851	92536851	+	RBM48
chr16	84733435	84733435	+	USP10
chr17	76734562	76734562	-	SRSF2
chr4	183282708	183282708	+	WWC2
chr20	45409932	45409932	+	DBNDD2
chr20	62943495	62943495	+	GID8
chr10	101608835	101608835	+	DPCD
chr12	56276195	56276195	-	CS
chrX	20234814	20234814	-	RPS6KA3
chr17	75703808	75703808	+	SAP30BP
chr10	67923127	67923127	-	HERC4
chr5	65792454	65792454	+	NLN
chr14	20357521	20357521	+	PARP2
chr4	48857213	48857213	+	OCIAD1
chr19	34221507	34221507	+	LSM14A
chr1	207767779	207767779	+	CD46
chr4	2907743	2907743	+	ADD1
chr9	120458622	120458622	-	CDK5RAP2
chr15	89247629	89247629	+	FANCI
chr5	132609210	132609210	+	RAD50
chr16	11768501	11768501	-	ZC3H7A
chr20	63931109	63931109	+	DNAJC5
chr1	111456227	111456227	+	ATP5F1
chr2	121728527	121728527	-	NIFK
chr12	89599299	89599299	-	ATP2B1
chr3	9365016	9365016	+	THUMPD3
chr3	149752287	149752287	-	COMMD2
chr7	158735582	158735582	-	ESYT2
chr10	69195188	69195188	+	SUPV3L1
chr16	30756521	30756521	+	PHKG2
chr17	50752200	50752200	+	LUC7L3
chr5	95780396	95780396	+	RHOBTB3
chr16	30756367	30756367	+	PHKG2
chr14	74829213	74829213	+	YLPM1
chr14	69461697	69461697	+	SLC39A9
chr2	37243863	37243863	+	NDUFAF7
chr3	152465007	152465007	+	MBNL1
chr1	236572828	236572828	-	HEATR1
chr1	113966130	113966130	+	HIPK1
chr3	52711634	52711634	-	NEK4
chr7	148832750	148832750	-	EZH2
chr1	19220810	19220810	-	EMC1
chr15	30635487	30635487	+	ARHGAP11B
chr12	907847	907847	+	WNK1
chr2	96271118	96271118	+	CIAO1
chr22	50579802	50579802	-	CHKB-CPT1B
chr9	36589536	36589536	+	MELK
chr16	28873170	28873170	+	SH2B1
chr2	97658223	97658223	-	ACTR1B
chr5	154452456	154452456	+	SAP30L
chr20	31606053	31606053	+	HM13
chrX	134417169	134417169	+	PHF6
chr5	72900045	72900045	+	TNPO1
chr16	15063252	15063252	-	RRN3
chr10	112460524	112460524	+	VTI1A
chr2	112532158	112532158	+	TTL
chr19	4446197	4446197	-	UBXN6
chr10	122215391	122215391	+	TACC2
chr14	35127479	35127479	+	KIAA0391
chr3	185922126	185922126	-	TRA2B
chr1	160218968	160218968	-	DCAF8
chr11	117239801	117239801	+	RNF214
chr15	49281987	49281987	+	GALK2
chr11	47812301	47812301	-	NUP160
chr16	67541430	67541430	+	RIPOR1
chr12	112078726	112078726	-	NAA25
chr18	21623871	21623871	+	SNRPD1
chr1	171785887	171785887	+	METTL13
chr15	83020762	83020762	-	BTBD1
chr1	147285324	147285324	+	CHD1L
chr1	241858630	241858630	+	EXO1
chr13	21146906	21146906	+	SAP18
chr21	33582055	33582055	-	DONSON
chr19	7911436	7911436	+	MAP2K7
chr14	92071053	92071053	-	ATXN3
chr3	131490080	131490080	-	MRPL3
chr17	42951894	42951894	-	AARSD1
chr7	37950200	37950200	+	EPDR1
chr2	27309981	27309981	-	MPV17
chr5	6656078	6656078	+	SRD5A1
chr1	46310155	46310155	+	UQCRH
chr1	155929745	155929745	-	KIAA0907
chr9	100303842	100303842	-	TEX10
chr12	132741485	132741485	-	ANKLE2
chr1	20865262	20865262	-	EIF4G3
chr1	182385556	182385556	-	GLUL
chr18	57606751	57606751	-	NARS
chr18	12344247	12344247	-	AFG3L2
chr15	34360209	34360209	-	LPCAT4
chr3	9745008	9745008	+	BRPF1
chr1	56707475	56707475	+	PRKAA2
chr20	50889957	50889957	-	ADNP
chr17	3720402	3720402	-	ITGAE
chr22	19450744	19450744	-	C22orf39
chr18	736961	736961	-	YES1
chr12	98537475	98537475	+	TMPO
chr19	18994486	18994486	-	SUGP2
chr12	46189071	46189071	-	SLC38A1
chr5	180269409	180269409	-	MAPK9
chr19	40807809	40807809	+	EGLN2
chr2	28799199	28799199	+	PPP1CB
chr22	20585101	20585101	+	MED15
chr19	45146481	45146481	+	PPP1R37
chr5	70952439	70952439	+	SMN1
chr11	82825122	82825122	-	PRCP
chr3	48693179	48693179	-	IP6K2
chr7	100358933	100358933	+	STAG3L5P-PVRIG2P-PILRB
chr13	106557131	106557131	-	ARGLU1
chr2	112501206	112501206	+	TTL
chr2	55243668	55243668	-	MTIF2
chr17	42818415	42818415	-	BECN1
chr10	103090638	103090638	-	NT5C2
chr1	165743255	165743255	-	TMCO1
chr16	75305182	75305182	-	CFDP1
chr5	172769794	172769794	-	DUSP1
chr8	54051146	54051146	-	LYPLA1
chr7	44801287	44801287	+	PPIA
chr3	130708492	130708492	-	PIK3R4
chr3	31629298	31629298	+	STT3B
chr4	143543601	143543601	+	SMARCA5
chr12	48098124	48098124	-	SENP1
chr3	186788310	186788310	+	EIF4A2
chr4	53399730	53399730	+	FIP1L1
chr19	1612670	1612670	-	TCF3
chr19	1254902	1254902	+	MIDN
chr9	99985069	99985069	-	ERP44
chr11	32600784	32600784	+	EIF3M
chr3	52693408	52693408	+	GNL3
chr20	6116044	6116044	-	FERMT1
chr7	103323625	103323625	-	DNAJC2
chr7	92577195	92577195	-	FAM133B
chr12	53188537	53188537	+	ZNF740
chr12	26914001	26914001	-	INTS13
chr6	160061503	160061503	+	IGF2R
chr2	96368972	96368972	+	NCAPH
chr2	130339232	130339232	-	CCDC115
chr10	124774782	124774782	-	AC068896.1
chr3	49116607	49116607	-	USP19
chr16	4804148	4804148	-	GLYR1
chr10	34360259	34360259	-	PARD3
chr17	44213282	44213282	-	UBTF
chr10	68756273	68756273	+	CCAR1
chr17	68524057	68524057	+	PRKAR1A
chr8	22138793	22138793	-	REEP4
chrX	123619436	123619436	-	THOC2
chr5	154870661	154870661	+	CNOT8
chr19	12701751	12701751	-	TNPO2
chr19	7967700	7967700	-	ELAVL1
chr7	100355143	100355143	+	STAG3L5P-PVRIG2P-PILRB
chr11	62735396	62735396	+	TTC9C
chr20	49289045	49289045	+	ZFAS1
chr15	25356742	25356742	-	UBE3A
chr12	6975696	6975696	+	EMG1
chr5	44814913	44814913	+	MRPS30
chr9	133764109	133764109	-	VAV2
chr14	102903255	102903255	+	TRAF3
chr1	23321663	23321663	-	HNRNPR
chr1	1338299	1338299	-	DVL1
chr1	224418275	224418275	-	WDR26
chr8	144512067	144512067	-	RECQL4
chr9	70346570	70346570	+	SMC5
chr17	28628559	28628559	-	KIAA0100
chr10	68339140	68339140	+	HNRNPH3
chr18	36167101	36167101	+	ELP2
chr15	34361229	34361229	-	LPCAT4
chr4	82425667	82425667	-	HNRNPDL
chr13	102674283	102674283	+	TPP2
chr8	8786055	8786055	-	MFHAS1
chr3	52693330	52693330	+	GNL3
chr9	122247604	122247604	-	RBM18
chr2	37277989	37277989	-	PRKD3
chr1	143971005	143971005	-	FAM72C
chr2	200895264	200895264	+	NIF3L1
chr5	146507028	146507028	+	TCERG1
chr1	28579587	28579587	-	SNHG12
chr8	37737908	37737908	+	ERLIN2
chr18	46084654	46084654	-	ATP5A1
chr19	40233951	40233951	-	AKT2
chr10	110881275	110881275	+	PDCD4
chr10	13333937	13333937	-	SEPHS1
chr2	177521269	177521269	+	AGPS
chr2	108839185	108839185	+	CCDC138
chr17	2681729	2681729	+	PAFAH1B1
chr2	197488316	197488316	-	HSPD1
chr9	33911964	33911964	+	UBE2R2
chr7	1155584	1155584	-	ZFAND2A
chr6	35469381	35469381	+	RPL10A
chr7	30500681	30500681	-	GGCT
chr10	68747374	68747374	+	CCAR1
chr14	20474913	20474913	+	PNP
chr10	118311313	118311313	-	FAM204A
chr1	92836190	92836190	+	RPL5
chr5	139316076	139316076	+	MATR3
chr20	62333481	62333481	-	LAMA5
chr19	58547376	58547376	+	TRIM28
chr11	134248836	134248836	-	THYN1
chr1	154992565	154992565	+	FLAD1
chr3	20171232	20171232	-	SGO1
chr17	7571373	7571373	+	SENP3
chr6	149512279	149512279	-	PPIL4
chr5	10429893	10429893	+	2021-03-06
chr2	186504032	186504032	+	ZC3H15
chr17	7565440	7565440	+	SENP3
chr14	35022910	35022910	+	SRP54
chr9	129634054	129634054	+	NTMT1
chr17	7703243	7703243	+	WRAP53
chr17	1658603	1658603	-	PRPF8
chr17	76735158	76735158	-	SRSF2
chr5	74773868	74773868	+	NSA2
chr17	75846034	75846034	-	WBP2
chr11	73679720	73679720	-	RAB6A
chr12	22062281	22062281	+	CMAS
chr14	88609267	88609267	+	ZC3H14
chr17	44883128	44883128	-	EFTUD2
chr2	170961663	170961663	+	GORASP2
chr11	93811853	93811853	+	MED17
chr11	68600476	68600476	+	PPP6R3
chr10	68341759	68341759	+	HNRNPH3
chr15	79845442	79845442	-	MTHFS
chr16	553339	553339	+	CAPN15
chrX	101400757	101400757	-	GLA
chr4	70831674	70831674	-	GRSF1
chr22	29299195	29299195	+	EWSR1
chr10	93503102	93503102	+	CEP55
chr7	100352564	100352564	+	STAG3L5P-PVRIG2P-PILRB
chr14	67653498	67653498	-	VTI1B
chr11	10799756	10799756	-	EIF4G2
chr5	43535640	43535640	-	PAIP1
chr7	128501762	128501762	+	METTL2B
chr11	33085773	33085773	-	CSTF3
chr1	114708192	114708192	-	NRAS
chrX	115634020	115634020	+	PLS3
chr7	16689797	16689797	+	BZW2
chr3	33855166	33855166	+	PDCD6IP
chr8	39090136	39090136	+	ADAM9
chr12	110436204	110436204	-	ARPC3
chr4	24532991	24532991	-	DHX15
chr7	103303986	103303986	+	PMPCB
chr11	62833634	62833634	-	WDR74
chr3	126007225	126007225	-	SLC41A3
chr17	51288124	51288124	+	UTP18
chr12	57516245	57516245	+	MARS
chr1	40987372	40987372	+	CTPS1
chr12	57498420	57498420	+	MARS
chr8	56966352	56966352	-	IMPAD1
chr19	3544732	3544732	-	MFSD12
chr6	57182032	57182032	+	BAG2
chr10	119173852	119173852	-	PRDX3
chr3	49360382	49360382	-	RHOA
chr6	35469286	35469286	+	RPL10A
chr6	134171732	134171732	-	SGK1
chr1	151760031	151760031	-	MRPL9
chr1	67424959	67424959	-	SERBP1
chr6	134171178	134171178	-	SGK1

## Sheet: RNPS1-suppressed splice sites
Table S2. EIF4A3-suppressed and RNPS1-suppressed splice sites in proximity to EIF4A3-suppressed m6A regions.
seqnames	start	end	strand	ref_gene_id
1	chr1	231373981	231373981	-	EGLN1
2	chr5	179620893	179620893	-	HNRNPH1
3	chr1	88771878	88771878	+	PKN2
4	chr9	35074928	35074928	-	FANCG
5	chr10	56358910	56358910	-	ZWINT
6	chr9	131492259	131492259	+	PRRC2B
7	chr10	34450318	34450318	-	PARD3
8	chrX	124090963	124090963	+	STAG2
9	chr8	61644601	61644601	-	ASPH
10	chr4	53399838	53399838	+	FIP1L1
11	chr11	64767193	64767193	-	SF1
12	chr3	49375435	49375435	-	RHOA
13	chr3	52693328	52693328	+	GNL3
14	chr9	36583711	36583711	+	MELK
15	chr7	151236589	151236589	+	CHPF2
16	chr1	23321529	23321529	-	HNRNPR
17	chr3	52693406	52693406	+	GNL3
18	chr1	168004792	168004792	+	DCAF6
19	chr19	40235102	40235102	-	AKT2
20	chr3	172755373	172755373	+	ECT2
21	chr8	144098867	144098867	-	SHARPIN
22	chr21	33530760	33530760	-	GART
23	chr7	140455858	140455858	-	MKRN1
24	chr12	110436666	110436666	-	ARPC3
25	chr11	47482696	47482696	-	CELF1
26	chr2	112503180	112503180	+	TTL
27	chr17	17180087	17180087	+	MPRIP
28	chr2	241166440	241166440	+	PPP1R7
29	chr3	139358201	139358201	-	COPB2
30	chr16	635613	635613	-	METTL26
31	chr1	225507952	225507952	-	ENAH
32	chr17	7592255	7592255	-	FXR2
33	chr6	106316102	106316102	-	ATG5
34	chr11	3760564	3760564	-	NUP98
35	chr11	83278727	83278727	-	CCDC90B
36	chr7	100354011	100354011	+	STAG3L5P-PVRIG2P-PILRB
37	chr1	31028797	31028797	-	PUM1
38	chr17	28748509	28748509	+	TRAF4
39	chr12	6583115	6583115	-	CHD4
40	chr7	30500537	30500537	-	GGCT
41	chr5	179617990	179617990	-	HNRNPH1
42	chr17	42573108	42573108	-	PSMC3IP
43	chr3	49014717	49014717	+	WDR6
44	chr12	51056501	51056501	+	LETMD1
45	chr11	10802050	10802050	-	EIF4G2
46	chr8	144098790	144098790	-	SHARPIN
47	chr2	86207326	86207326	+	MRPL35
48	chr6	7884360	7884360	-	TXNDC5
49	chr20	11918600	11918600	+	BTBD3
50	chr18	21622800	21622800	+	SNRPD1
51	chr16	88719575	88719575	-	PIEZO1
52	chr22	45533897	45533897	+	FBLN1
53	chr11	66849938	66849938	-	PC
54	chr4	48857213	48857213	+	OCIAD1
55	chr1	231367636	231367636	-	EGLN1
56	chr3	131490080	131490080	-	MRPL3
57	chr5	179617911	179617911	-	HNRNPH1
58	chr7	140459936	140459936	-	MKRN1
59	chr12	51056350	51056350	+	LETMD1
60	chr9	35074216	35074216	-	FANCG
61	chr9	131495740	131495740	+	PRRC2B
62	chr10	34401917	34401917	-	PARD3
63	chr1	244842195	244842195	+	COX20
64	chrX	124094018	124094018	+	STAG2
65	chr8	61643433	61643433	-	ASPH
66	chr4	53414615	53414615	+	FIP1L1
67	chr10	34450448	34450448	-	PARD3
68	chr3	49360382	49360382	-	RHOA
69	chr3	52693330	52693330	+	GNL3
70	chr9	36589536	36589536	+	MELK
71	chr11	60891263	60891263	-	PRPF19
72	chr3	52693408	52693408	+	GNL3
73	chr5	36207265	36207265	-	NADK2
74	chr1	168022988	168022988	+	DCAF6
75	chr9	99147654	99147654	+	TGFBR1
76	chr12	8713811	8713811	+	RIMKLB
77	chr19	40233951	40233951	-	AKT2
78	chr12	6975696	6975696	+	EMG1
79	chr1	119987082	119987082	-	NOTCH2
80	chr8	144098865	144098865	-	SHARPIN
81	chr18	659641	659641	+	TYMS
82	chr15	63537025	63537025	+	USP3
83	chr7	140455233	140455233	-	MKRN1
84	chr12	110436204	110436204	-	ARPC3
85	chr17	17184823	17184823	+	MPRIP
86	chr7	116257294	116257294	+	TES
87	chr18	694334	694334	-	ENOSF1
88	chr3	139357958	139357958	-	COPB2
89	chr3	108047292	108047292	-	CD47
90	chr1	225501070	225501070	-	ENAH
91	chr17	7592157	7592157	-	FXR2
92	chr6	111780635	111780635	-	FYN
93	chr5	146469544	146469544	+	TCERG1
94	chr6	33318802	33318802	-	DAXX
95	chr11	3753408	3753408	-	NUP98
96	chr17	8206888	8206888	-	AURKB
97	chr11	83274740	83274740	-	CCDC90B
98	chr7	100355143	100355143	+	STAG3L5P-PVRIG2P-PILRB
99	chr1	31007102	31007102	-	PUM1
100	chr21	29008123	29008123	-	RWDD2B
101	chr16	81022597	81022597	+	CENPN
102	chr1	193016395	193016395	-	UCHL5
103	chr3	196937631	196937631	-	NCBP2
104	chrX	103678600	103678600	-	MORF4L2
105	chr17	28748511	28748511	+	TRAF4
106	chr12	6583113	6583113	-	CHD4
107	chr5	115832664	115832664	-	ATG12
108	chr16	635774	635774	-	METTL26
109	chr5	179617988	179617988	-	HNRNPH1
110	chr17	42573106	42573106	-	PSMC3IP
111	chr12	51059361	51059361	+	LETMD1
112	chr11	10801087	10801087	-	EIF4G2
113	chr1	151368319	151368319	-	SELENBP1
114	chr8	144098788	144098788	-	SHARPIN
115	chr2	86210480	86210480	+	MRPL35
116	chr19	40807809	40807809	+	EGLN2
117	chr20	11919718	11919718	+	BTBD3
118	chr18	21623871	21623871	+	SNRPD1
119	chr22	30905837	30905837	+	OSBP2
120	chr12	68809208	68809208	+	MDM2
121	chr11	62735396	62735396	+	TTC9C
122	chr22	45535256	45535256	+	FBLN1
123	chr9	128585748	128585748	+	SPTAN1
124	chr11	66849694	66849694	-	PC
125	chr22	49961442	49961442	+	PIM3
