# Supplementary material for: Exon architecture controls mRNA m6A suppression and gene expression
Source: Science. Author manuscript; Available in PMC 2024 Feb 17. (PMC9990141; doi:10.1126/science.abj9090)
Supplement: Sup. Table 3 [file NIHMS1874593-supplement-Sup__Table_3.xlsm]

## Sheet: Table S3
Table S3. Tissue m6A peaks that contain EJC-suppressed m6A regions and span exon-intron boundaries.
seqnames	start	end	strand
chr10	93373040	93373566	-
chr10	80157329	80157888	-
chr17	2364111	2364339	+
chr3	98801579	98802244	-
chr16	70365693	70366117	+
chr19	44479149	44479446	-
chr6	43625123	43625454	-
chr21	36756660	36756860	-
chr6	158481131	158481604	+
chr17	44197438	44197716	-
chr22	45327988	45328461	+
chr7	30456553	30456986	-
chr12	122130877	122131168	+
chr19	44650006	44650253	+
chr1	1786802	1787333	-
chr11	72231047	72231272	+
chr15	28655948	28656204	+
chr9	71697873	71698141	-
chr14	53152094	53152320	-
chr1	161119220	161119420	+
chr6	149825925	149826276	-
chr20	44500123	44500326	-
chr9	136505050	136505514	-
chr5	178143696	178143918	+
chr2	53699987	53700457	-
chr20	3916947	3917402	+
chr22	49797719	49797950	-
chr4	48851951	48852310	+
chr10	122216710	122217066	+
chr6	36515220	36515430	-
chr10	93373908	93374865	-
chr11	47285028	47285380	+
chr11	10799532	10799837	-
chr16	84063131	84063367	-
chr5	180809436	180809732	-
chr17	78798449	78798811	-
chr20	47651171	47651378	+
chr6	116426705	116426938	+
chr10	33213331	33213569	-
chr1	236886350	236886559	+
chr1	1786813	1787338	-
chr19	10353896	10354153	-
chr2	58131843	58132074	+
chr16	4261806	4262149	-
chr22	45327977	45328448	+
chr20	3916970	3917278	+
chr17	78798517	78798761	-
chr16	70365835	70366123	+
chr7	100681699	100681899	-
chr3	15332034	15332330	-
chr2	53699986	53700489	-
chr16	50794231	50794618	+
chr18	5394942	5395242	-
chr2	135202522	135202958	-
chr4	48851950	48852378	+
chr5	1574029	1574241	-
chr10	93374509	93374822	-
chr16	84063146	84063353	-
chr6	157148792	157149007	+
chr5	141934443	141934733	+
chr17	44197428	44197705	-
chr15	28655920	28656205	+
chr6	43625095	43625427	-
chr3	5213386	5214064	+
chr2	201276938	201277143	+
chr6	149826037	149826288	-
chr20	45946203	45946487	+
chr15	28655973	28656194	+
chr17	78798507	78798713	-
chr10	93374418	93374842	-
chr15	22681321	22681987	+
chr14	50332106	50332465	-
chr6	43625156	43625396	-
chr14	58351197	58351435	+
chr6	149825964	149826269	-
chr20	3916963	3917397	+
chr4	48851963	48852374	+
chr1	93551043	93551243	+
chr5	180809502	180809739	-
chr17	44197453	44197653	-
chr10	93374525	93374763	-
chr15	22681351	22681756	+
chr16	50794316	50794578	+
chr22	45327960	45328461	+
chr20	3916995	3917402	+
chr22	45327977	45328456	+
chr5	1574037	1574239	-
chr3	182913959	182914247	+
chr10	93374569	93374819	-
chr5	180809507	180809734	-
chr15	22681286	22682027	+
chr2	135202692	135202940	-
chr6	43625122	43625403	-
chr16	46678793	46679032	-
chr6	149825975	149826298	-
chr1	236886349	236886551	+
chr20	3916979	3917360	+
chr4	48851951	48852389	+
chr6	149825946	149826270	-
chr2	135202681	135202901	-
chr15	22681309	22682036	+
chr16	84062556	84063380	-
chr5	176385035	176385286	-
chr1	236886339	236886692	+
chr1	156467887	156468120	-
chr2	53700088	53700485	-
chr8	73551873	73552217	-
chr5	1574025	1574225	-
chr9	93532293	93533053	+
chr17	32480592	32480800	+
chr20	3916986	3917402	+
chr4	44707651	44707852	-
chr20	3916968	3917371	+
chr1	1786819	1787306	-
chr9	35074978	35075194	-
chr9	93532255	93533024	+
chr15	22681268	22682042	+
chr3	182913925	182914252	+
chr3	126006959	126007159	-
chr16	4261726	4262353	-
chr3	129393432	129393690	-
chr17	2364070	2364307	+
chr5	180809502	180809741	-
chr6	43625117	43625420	-
chr20	2838043	2838716	-
chr5	1574001	1574226	-
chr5	176385031	176385305	-
chr20	44500102	44500330	-
chr19	13765862	13766229	+
chr22	45327940	45328466	+
chr16	84062887	84063359	-
chr1	236886318	236886667	+
chr12	122130901	122131171	+
chr11	47285088	47285313	+
chr5	178143682	178143952	+
chr1	46131749	46132030	-
chr8	73551827	73552267	-
chr17	32480573	32480780	+
chr4	48851938	48852374	+
chr3	126006928	126007184	-
chr5	178143703	178143940	+
chr5	1574030	1574241	-
chr11	116760661	116760911	-
chr17	2364083	2364310	+
chr2	135202526	135202939	-
chr1	236886362	236886644	+
chr18	9396369	9396642	+
chr3	129393440	129393693	-
chr16	84063144	84063371	-
chr17	32480561	32480781	+
chr20	3916965	3917327	+
chr9	93532267	93532468	+
chr2	53700002	53700510	-
chr5	180809531	180809731	-
chr16	84063141	84063364	-
chr9	93532277	93532495	+
chr16	89770204	89770506	-
chr2	135202694	135202899	-
chr19	13765782	13766228	+
chr5	180809518	180809726	-
chr1	156467845	156468124	-
chr5	1574025	1574232	-
chr20	2838049	2838541	-
chr3	126006966	126007166	-
chr1	236886357	236886678	+
chr6	43625186	43625393	-
chr17	15706409	15706635	+
chr16	84063138	84063341	-
chr5	180809511	180809727	-
chr6	149826057	149826266	-
chr16	16102670	16102901	+
chr20	3916970	3917484	+
chr16	50794283	50794492	+
chr12	119668276	119668486	+
chr15	22681409	22681663	+
chr22	45327955	45328292	+
chr6	149826054	149826294	-
chr4	48851964	48852372	+
chr20	3916955	3917304	+
chr6	43625154	43625403	-
chr6	149825991	149826316	-
chr10	93374504	93374765	-
chr15	28655976	28656215	+
chr22	45327978	45328302	+
chr20	3916975	3917294	+
chr17	44197448	44197984	-
chr4	48851965	48852323	+
chr7	100681744	100681954	-
chr16	84062634	84063363	-
chr1	1786849	1787353	-
chr6	149825983	149826294	-
chr15	22681296	22682032	+
chr20	3916974	3917388	+
chr5	180809500	180809820	-
chr17	44197475	44197677	-
chr4	48851969	48852399	+
chr20	3916980	3917373	+
chr16	84063127	84063334	-
chr4	48851976	48852344	+
chr16	50794319	50794584	+
chr3	98801592	98801855	-
chr5	180809500	180809738	-
chr15	22681270	22682028	+
chr12	122130927	122131127	+
chr16	50794261	50794594	+
chr6	149825948	149826318	-
chr15	22681338	22682014	+
chr20	3916967	3917234	+
chr22	45327976	45328328	+
chr16	46678851	46679058	-
chr6	149826071	149826271	-
chr22	45327947	45328383	+
chr20	3916980	3917480	+
chr16	4261729	4262172	-
chr4	48851944	48852362	+
chr6	149825953	149826318	-
chr20	3916969	3917369	+
chr4	48851942	48852389	+
chr16	50794284	50794581	+
chr20	3916978	3917213	+
chr6	149825956	149826293	-
chr5	180809516	180809721	-
chr3	182913952	182914250	+
chr4	48851970	48852308	+
chr17	2364097	2364315	+
chr9	136505149	136505548	-
chr18	76925230	76925675	+
chr16	50794250	50794612	+
chr7	99011069	99011330	+
chr16	4261821	4262305	-
chr15	28655944	28656210	+
chr6	43625160	43625425	-
chr6	149825975	149826296	-
chr7	100681694	100681914	-
chr15	43648560	43650164	-
chr1	144045763	144046036	+
chr11	72231030	72231235	+
chr10	93373931	93374843	-
chr18	5394987	5395206	-
chr3	138094684	138094943	-
chr20	19996745	19997603	+
chr13	113233706	113233944	+
chr12	9294723	9295818	+
chr17	78798454	78798848	-
chr1	1786803	1787326	-
chr10	80157323	80157891	-
chr16	46678762	46679051	-
chr16	70365816	70366128	+
chr5	1574020	1574228	-
chr17	44197366	44197663	-
chr6	36515184	36515469	-
chr22	49797714	49797927	-
chr5	178213036	178213375	-
chr2	53699970	53700603	-
chr18	23237160	23237400	+
chr12	122130930	122131169	+
chr16	2586783	2587008	+
chr17	1533616	1534125	-
chr22	25354448	25354698	-
chr22	45327921	45328476	+
chr5	180809503	180809734	-
chr20	63680558	63681161	+
chr6	157148793	157149006	+
chr16	89770320	89770594	-
chr19	11035076	11035293	+
chr3	50057911	50058112	+
chr5	178143700	178143905	+
chr19	48635075	48635617	-
chr1	236886321	236886581	+
chr17	2667148	2667375	+
chr20	2838013	2838292	-
chr15	28655945	28656215	+
chr1	1786840	1787278	-
chr6	43625135	43625422	-
chr10	93374522	93374839	-
chr22	21772483	21772875	-
chr17	44197482	44197687	-
chr20	3916961	3917359	+
chr13	49997001	49997375	-
chr1	54216190	54216392	+
chr1	1786789	1787348	-
chr21	36756658	36756861	-
chr5	180809521	180809722	-
chr11	63818146	63818347	+
chr16	84063146	84063346	-
chr6	149825981	149826297	-
chr5	180809518	180809728	-
chr6	149825834	149826305	-
chr22	45327935	45328526	+
chr6	26092791	26093013	+
chr6	149825950	149826290	-
chr22	45327926	45328431	+
chr2	53700341	53700570	-
chr5	1574025	1574250	-
chr10	93374488	93374836	-
chr20	3916957	3917358	+
chr15	22681425	22682027	+
chr5	1574005	1574245	-
chr6	149825996	149826296	-
chr20	3916982	3917263	+
chr22	45327984	45328461	+
chr6	43625171	43625407	-
chr20	3916998	3917301	+
chr18	76925362	76925607	+
chr6	149825997	149826284	-
