# Supplementary material for: Exon architecture controls mRNA m6A suppression and gene expression
Source: Science. Author manuscript; Available in PMC 2024 Feb 17. (PMC9990141; doi:10.1126/science.abj9090)
Supplement: Sup. Table 4 [file NIHMS1874593-supplement-Sup__Table_4.xlsm]

## Sheet: Table S4
Table S4. Retained intron tissue m6A peaks that contain EJC-suppressed m6A regions.
seqnames	start	end	strand
chr10	80157329	80157888	-
chr17	2364111	2364339	+
chr16	70365693	70366117	+
chr19	44479149	44479446	-
chr6	43625123	43625454	-
chr7	30456553	30456986	-
chr12	122130877	122131168	+
chr9	71697873	71698141	-
chr1	161119220	161119420	+
chr6	149825925	149826276	-
chr20	3916947	3917402	+
chr22	49797719	49797950	-
chr10	122216710	122217066	+
chr6	36515220	36515430	-
chr11	10799532	10799837	-
chr16	84063131	84063367	-
chr5	180809436	180809732	-
chr17	78798449	78798811	-
chr6	116426705	116426938	+
chr19	10353896	10354153	-
chr20	3916970	3917278	+
chr17	78798517	78798761	-
chr16	70365835	70366123	+
chr7	100681699	100681899	-
chr3	15332034	15332330	-
chr2	53699986	53700489	-
chr5	1574029	1574241	-
chr16	84063146	84063353	-
chr5	141934443	141934733	+
chr6	43625095	43625427	-
chr2	201276938	201277143	+
chr6	149826037	149826288	-
chr17	78798507	78798713	-
chr6	43625156	43625396	-
chr6	149825964	149826269	-
chr20	3916963	3917397	+
chr1	93551043	93551243	+
chr20	3916995	3917402	+
chr5	1574037	1574239	-
chr5	180809507	180809734	-
chr6	43625122	43625403	-
chr16	46678793	46679032	-
chr6	149825946	149826270	-
chr1	236886339	236886692	+
chr1	156467887	156468120	-
chr20	3916968	3917371	+
chr9	93532255	93533024	+
chr3	129393432	129393690	-
chr17	2364070	2364307	+
chr5	180809502	180809741	-
chr6	43625117	43625420	-
chr20	2838043	2838716	-
chr5	1574001	1574226	-
chr19	13765862	13766229	+
chr16	84062887	84063359	-
chr1	236886318	236886667	+
chr12	122130901	122131171	+
chr5	178143682	178143952	+
chr8	73551827	73552267	-
chr17	32480573	32480780	+
chr4	48851938	48852374	+
chr5	178143703	178143940	+
chr5	1574030	1574241	-
chr1	236886362	236886644	+
chr3	129393440	129393693	-
chr16	84063141	84063364	-
chr19	13765782	13766228	+
chr1	156467845	156468124	-
chr20	2838049	2838541	-
chr1	236886357	236886678	+
chr6	43625186	43625393	-
chr16	84063138	84063341	-
chr6	149826057	149826266	-
chr16	16102670	16102901	+
chr6	149826054	149826294	-
chr6	43625154	43625403	-
chr6	149825991	149826316	-
chr20	3916975	3917294	+
chr17	44197448	44197984	-
chr7	100681744	100681954	-
chr16	84062634	84063363	-
chr16	84063127	84063334	-
chr6	149825948	149826318	-
chr16	46678851	46679058	-
chr6	149825953	149826318	-
chr20	3916969	3917369	+
chr6	149825956	149826293	-
chr5	180809516	180809721	-
chr4	48851970	48852308	+
chr17	2364097	2364315	+
chr18	76925230	76925675	+
chr6	43625160	43625425	-
chr6	149825975	149826296	-
chr7	100681694	100681914	-
chr15	43648560	43650164	-
chr3	138094684	138094943	-
chr20	19996745	19997603	+
chr13	113233706	113233944	+
chr17	78798454	78798848	-
chr1	1786803	1787326	-
chr10	80157323	80157891	-
chr16	46678762	46679051	-
chr16	70365816	70366128	+
chr5	1574020	1574228	-
chr6	36515184	36515469	-
chr22	49797714	49797927	-
chr2	53699970	53700603	-
chr18	23237160	23237400	+
chr16	2586783	2587008	+
chr5	180809503	180809734	-
chr20	63680558	63681161	+
chr6	157148793	157149006	+
chr3	50057911	50058112	+
chr5	178143700	178143905	+
chr19	48635075	48635617	-
chr17	2667148	2667375	+
chr20	2838013	2838292	-
chr1	1786840	1787278	-
chr6	43625135	43625422	-
chr17	44197482	44197687	-
chr6	149825981	149826297	-
chr6	149825834	149826305	-
chr6	149825950	149826290	-
chr6	149825996	149826296	-
chr6	43625171	43625407	-
chr6	149825997	149826284	-
