# Supplementary material for: Exon architecture controls mRNA m6A suppression and gene expression
Source: Science. Author manuscript; Available in PMC 2024 Feb 17. (PMC9990141; doi:10.1126/science.abj9090)
Supplement: Sup. Table 5 [file NIHMS1874593-supplement-Sup__Table_5.xlsm]

## Sheet: Table S5
Table S5. m6A-QTL-associated m6A peaks that contain EJC-suppressed m6A regions.
seqnames	start	end	strand	gene	trait	m6AQTL.id
chr3	52711575	52711773	-	NEK4	Schizophrenia	rs2079929
chr11	47284556	47286475	+	MADD	High Density Lipoprotein	rs1051006
chr11	47284556	47286475	+	MADD	Total Cholesterol	rs1051006
chr3	52711575	52711773	-	NEK4	Red Blood Cell Count	rs2079929
chr3	52711575	52711773	-	NEK4	Red Cell Distribution Width	rs2079929
chr3	52711575	52711773	-	NEK4	Hemoglobin Concentration	rs2079929
chr11	47284556	47286475	+	MADD	Lymphocyte Count	rs1051006
chr3	52711575	52711773	-	NEK4	Reticulocyte Count	rs2079929
chr3	52711575	52711773	-	NEK4	Bipolar Disorder	rs2079929
chr13	75309995	75312829	-	TBC1D4	Hypothyroidism	rs7330431
chr3	52711575	52711773	-	NEK4	Menarche Age	rs2079929
chr11	47284556	47286475	+	MADD	Menarche Age	rs1051006
chr11	116748268	116748415	-	BUD13	High Density Lipoprotein	rs2000571
chr11	116748268	116748415	-	BUD13	Total Cholesterol	rs2000571
chr11	116748268	116748415	-	BUD13	Triglycerides	rs2000571
chr7	44676091	44676190	+	OGDH	Platelet Count	rs740040
chr7	100433828	100434076	+	MEPCE	Platelet Count	rs6945952
chr11	116748268	116748415	-	BUD13	Platelet Count	rs2000571
chr12	109090033	109090082	-	ALKBH2	Platelet Count	rs34279
chr3	126439714	126441849	-	ZXDC	Menopause Age	rs4679121
chr7	100433828	100434076	+	MEPCE	Menopause Age	rs6945952
