# Supplementary material for: Exon architecture controls mRNA m6A suppression and gene expression
Source: Science. Author manuscript; Available in PMC 2024 Feb 17. (PMC9990141; doi:10.1126/science.abj9090)
Supplement: Sup. Table 6 [file NIHMS1874593-supplement-Sup__Table_6.xlsx]

## Sheet: Antibodies
Table S6. Oligonucleotide sequences, antibodies, and other reagents used in this study.
Target	Clone Name	Catalog Number	Manufacturer	Species	Concentration for WB	Clonality
mouse IgG		7076	CST	Horse	1:3000	polyclonal
rabbit IgG light chain	SB62a	ab99697	Abcam	mouse	1:3000	monoclonal
GAPDH		A00192	Genscript	goat	1:10,000	polyclonal
p53	DO-1	A500-015A	Bethyl	mouse	1:1000	monoclonal
eiF4A3		ab32485	Abcam	rabbit	1:1000	polyclonal
RBM8A		A301-033A-T	Bethyl	rabbit	1:1000	polyclonal
N6-Methyladenosine		E1610S	NEB	rabbit	1:250	monoclonal
Lamin B1	EPR8985(B)	ab194109	Abcam	rabbit	1:5000	monoclonal
METTL3	EPR18810	ab195352	Abcam`	rabbit	1:1000	monoclonal
EIF4A3		A302-980A	Bethyl	rabbit		polyclonal
CASC3		A302-472A	Bethyl	rabbit	1:2000	polyclonal
RBM8A	EPR13945	ab181038-100UL	abcam	rabbit	1:1000	monoclonal
MAGOH	21B12	sc-56724	SCBT	mouse	1:200	monoclonal
METTL14		HPA038002	sigma	rabbit	1:1000	polyclonal
IGF2BP1-3		sc-271785	SCBT	mouse		monoclonal
YTHDF2		ab220163	Abcam	rabbit		monoclonal

## Sheet: Oligonucleotides
Table S6. Oligonucleotide sequences, antibodies, and other reagents used in this study.
Name	Sequence
FAF1 (m6A site) qPCR F	GTGGCACAAACCATTCGGAC
FAF1 (m6A site) qPCR R	CAGGAAAAGCGGAAACTGATCC
CRY1 (m6A site) qPCR F	ATGGTGGACAACCGCCTCTA
CRY1 (m6A site) qPCR R	TGGTTCCATTTTGCTGATGAGAG
GLuc qPCR F	CGACATTCCTGAGATTCCTGG
GLuc qPCR R	TTGAGCAGGTCAGAACACTG
GFP qPCR F	atctacttcggcttcgtgac
GFP qPCR R	cttgtacagctcatccatgc
pAcGFP1-Hyg-C1 A1335T SDM F	agctcgagatctgagaccggacttgtacagc
pAcGFP1-Hyg-C1 A1335T SDM R	gctgtacaagtccggtctcagatctcgagct
T7-pAcGFP1-Hyg-C1 A1335T TSS	TAATACGACTCACTATAGGGgtcagatccgctagcgctac
pAcGFP1-Hyg-C1 A1335T 3' mRNA end	gcagtgaaaaaaatgctttat
pAcGFP1-Hyg-C1 A1335T 3'UTR (BclI) F	tccaccggatctagataactACTGGCCGCTTCACTGC
pAcGFP1-Hyg-C1 A1335T 3'UTR (BclI) R	aatgtggtatggctgattatCGACGCTCTTCCGATCT
pAcGFP1-Hyg-C1 A1335T CDS (BstelI) F	ctgtgccctggcccaccctgCACTGGCCGCTTCACTGC
pAcGFP1-Hyg-C1 A1335T CDS (BstelI) R	gcacgccgtagctcagggtgCGACGCTCTTCCGATCT
pAcGFP1-Hyg-C1 A1335T 5'UTR (AgeI) F	cgtcagatccgctagcgctaCACTGGCCGCTTCACTGC
pAcGFP1-Hyg-C1 A1335T 5'UTR (AgeI) R	cttgctcaccatggtggcgaCGACGCTCTTCCGATCT
MPm6A Lib R 1	AATGATACGGCGACCACCGAGATCTACACCTAGCGCTACACTCTTTCCCTACACGACGCTCTTCCGATCT
MPm6A Lib R 2	AATGATACGGCGACCACCGAGATCTACACTCGATATCACACTCTTTCCCTACACGACGCTCTTCCGATCT
MPm6A Lib R 3	AATGATACGGCGACCACCGAGATCTACACCGTCTGCGACACTCTTTCCCTACACGACGCTCTTCCGATCT
MPm6A Lib R 4	AATGATACGGCGACCACCGAGATCTACACTACTCATAACACTCTTTCCCTACACGACGCTCTTCCGATCT
MPm6A Lib R 5	AATGATACGGCGACCACCGAGATCTACACACGCACCTACACTCTTTCCCTACACGACGCTCTTCCGATCT
MPm6A Lib R 6	AATGATACGGCGACCACCGAGATCTACACGTATGTTCACACTCTTTCCCTACACGACGCTCTTCCGATCT
MPm6A Lib F 18	caagcagaagacggcatacgagatGCGGACgtgactggagttcagacgtgtgctcttccgatctACTGGCCGCTTCACTG
MPm6A Lib F 19	caagcagaagacggcatacgagatTTTCACgtgactggagttcagacgtgtgctcttccgatctACTGGCCGCTTCACTG
MPm6A Lib F 20	caagcagaagacggcatacgagatGGCCACgtgactggagttcagacgtgtgctcttccgatctACTGGCCGCTTCACTG
MPm6A Lib F 21	caagcagaagacggcatacgagatCGAAACgtgactggagttcagacgtgtgctcttccgatctACTGGCCGCTTCACTG
MPm6A Lib F 22	caagcagaagacggcatacgagatCGTACGgtgactggagttcagacgtgtgctcttccgatctACTGGCCGCTTCACTG
MPm6A Lib F 23	caagcagaagacggcatacgagatCCACTCgtgactggagttcagacgtgtgctcttccgatctACTGGCCGCTTCACTG
MPm6A Lib F 25	caagcagaagacggcatacgagatATCAGTgtgactggagttcagacgtgtgctcttccgatctACTGGCCGCTTCACTG
MPm6A Lib F 27	caagcagaagacggcatacgagatAGGAATgtgactggagttcagacgtgtgctcttccgatctACTGGCCGCTTCACTG
pBG Δi1, i2 CDS (Acc1/BamHI) F	ctgggcaggctgctggttgtCCACTGGCCGCTTCACTGC
pBG Δi1, i2 CDS (Acc1/BamHI) R	caggagcctgaagttctcattgcgacgctcttccgatct
pBG CDS (Acc1/BamHI) F	tttctcaggctgctggttgtCCACTGGCCGCTTCACTGC
pBG CDS (Acc1/BamHI) R	actcaccctgaagttctcattgcgacgctcttccgatct
pBG 3'UTR (NheI) F	gattagtgaacggatctcggtACTGGCCGCTTCACTGC
pBG 3'UTR (NheI) R	ccccgactctagatgataagCGACGCTCTTCCGATCT
pAcGFP1-Hyg-C1 A1335T backbone F	acgcgtaaattgtaagcg
pAcGFP1-Hyg-C1 A1335T backbone R	ggttcactaaaccagctc
BG F	cagagctggtttagtgaaccgtcagatcgcctggagac
BG R	aacgcttacaatttacgcgttgagagacacaaaaaattccaac
BG Δss CDS (Acc1/BamHI) F	tgttttcatttgctggttgtCCACTGGCCGCTTCACTGC
BG Δss CDS (Acc1/BamHI) R	ggtccccaagaagttctcattgCGACGCTCTTCCGATCT
BG Δi1, i2 gBlock	gtcagatcgcctggagacgccatccacgctgttttgacctccatagaagacaccgggaccgatccagcctccgcggccccgaattcctcttacacttgcttttgacacaactgtgtttacttgcaatcccccaaaacagacagaatggtgcatctgtccagtgaggagaagtctgcggtcactgccctgtggggcaaggtgaatgtggaagaagttggtggtgaggccctgggcaggctgctggttgtctacccatggacccagaggttcttcgagtcctttggggacctgtcctctgcacatgctgttatgagcaatcctaaggtgaaggctcatggcaagaaggtgctggctgccttcagtgagggtctgaatcacctggacaacctcaaaggcacc…
BG Δi1 gBlock	gtcagatcgcctggagacgccatccacgctgttttgacctccatagaagacaccgggaccgatccagcctccgcggccccgaattcctcttacacttgcttttgacacaactgtgtttacttgcaatcccccaaaacagacagaatggtgcatctgtccagtgaggagaagtctgcggtcactgccctgtggggcaaggtgaatgtggaagaagttggtggtgaggccctgggcaggctgctggttgtctacccatggacccagaggttcttcgagtcctttggggacctgtcctctgcacatgctgttatgagcaatcctaaggtgaaggctcatggcaagaaggtgctggctgccttcagtgagggtctgaatcacctggacaacctcaaaggcacc…
BG Δi2 gBlock	gtcagatcgcctggagacgccatccacgctgttttgacctccatagaagacaccgggaccgatccagcctccgcggccccgaattcctcttacacttgcttttgacacaactgtgtttacttgcaatcccccaaaacagacagaatggtgcatctgtccagtgaggagaagtctgcggtcactgccctgtggggcaaggtgaatgtggaagaagttggtggtgaggccctgggcaggttggtatcctttttacagcacaacttaatgagacagatagaaactggtcttgtagaaacagagtagtcgcctgcttttctgccaggtgctgacttctctcccctgggctgttttcattttctcaggctgctggttgtctacccatggacccagaggttcttc…
BG Δss gBlock	gtcagatcgcctggagacgccatccacgctgttttgacctccatagaagacaccgggaccgatccagcctccgcggccccgaattcctcttacacttgcttttgacacaactgtgtttacttgcaatcccccaaaacagacagaatggtgcatctgtccagtgaggagaagtctgcggtcactgccctgtggggcaaggtgaatgtggaagaagttggtggtgaggccctcctttttacagcacaacttaatgagacagatagaaactggtcttgtagaaacagagtagtcgcctgcttttctgccaggtgctgacttctctcccctgggctgttttcatttgctggttgtctacccatggacccagaggttcttcgagtcctttggggacctgtcctc…
CRY1 912bp gBlock	ACTGGCCGCTTCACTGCGTGAACGCCGTGCACTGGTTCCGAAAGGGGCTCCGGCTCCACGACAACCCCGCCCTGAAGGAGTGCATTCAGGGCGCCGACACCATCCGCTGCGTTTACATCCTGGACCCCTGGTTCGCCGGCTCCTCCAATGTGGGCATCAACAGGTGGCGATTTTTGCTTCAGTGTCTTGAGGATCTTGATGCCAATCTACGAAAATTAAACTCCCGTCTGTTTGTGATTCGTGGACAACCAGCAGATGTGTTTCCCAGGCTTTTCAAGGAATGGAACATTACTAAACTTTCAATTGAGTATGATTCTGAGCCCTTTGGAAAGGAACGAGACGCAGCTATTAAGAAACTGGCAACTGAAGCTGGAGTAGAAGTCATTGTAAGAATTTcac…
CRY1 102 oligo	ACTGGCCGCTTCACTGCATCATAGAACTCAATGGTGGACAACCGCCTCTAACTTATAAAAGATTCCAGACTCTCATCAGCAAAATGGAACCACTAGAGATACCAGTAGAGACAATTACTAGATCGGAAGAGCGTCG
Universal Primer 2	CGACGCTCTTCCGATCT
TP53 qPCR F	CCTCAGCATCTTATCCGAGTGG
TP53 qPCR R	TGGATGGTGGTACAGTCAGAGC
FAF1 (transcript) qPCR F	TAACCTGGGCTTGGGATCTGAC
FAF1 (transcript) qPCR R	GAGTCCGAATGGTTTGTGCCAC
SELECT_univ_F	ATGCAGCGACTCAGCCTCTG
SELECT_univ_R	TAGCCAGTACCGTAGTGCGTG
FAF1_SELECT_up	TAGCCAGTACCGTAGTGCGTGGGAAAAGCGGAAACTGATCCGTTTTTTGAG
FAF1_SELECT_down	/5phos/CCGAATGGTTTGTGCCACAACACTGCCAAACAGAGGCTGAGTCGCTGCAT
TP53_SELECT_up	TAGCCAGTACCGTAGTGCGTGCAGTGGGGAACAAGAAGTGGAGAATGTCAG
TP53_SELECT_down	/5phos/CTGAGTCAGGCCCTTCTGTCTTGAACATGACAGAGGCTGAGTCGCTGCAT
SNTB2 Meth (m6A site) qPCR F	AACTCTTTGCTCTCCTTCAGCA
SNTB2 Meth (m6A site) qPCR R	ACACGGTTATGGTTCAGCAGT
SNTB2 Unmeth (m6A site) qPCR F	TTCACTTATTCCAGGACACGCT
SNTB2 Unmeth (m6A site) qPCR R	AGTCAGCCTTATTTTCTTTAGGTGC
pcDNA3.1+ EV Gib F	tggctagttaAATTCTGCAGATATCCAGC
pcDNA3.1+ EV Gib R	ctgcagaattTAACTAGCCAGCTTGGGTC
SNTB2_MPm6A_F1	TTCACTTATTCCAGGACACGCT
SNTB2_MPm6A_R1	AGTCAGCCTTATTTTCTTTAGGTGC
MLF2_MPm6A_F1	GGGACCTGAGGACTCCCCTT
MLF2_MPm6A_R1	GGGGCCCTCACCAGTCATA
MDM2_MPm6A_F1	ACTGAACTGTAAGCTTAGAATAGGA
MDM2_MPm6A_R1	AAGTTGCTGTGCAGAATTACCT
MAK16_MPm6A_F1	CGCCTTGGTAAAGCTCCAGA
MAK16_MPm6A_R1	TCAGTGGCATTAAGTACAGTCACA
EID F	cgctggggagcagcc
EID R	atcaaattcctcgccctcgt
CCDC77 F	atggtgtttcaccagagggc
CCDC77 R	ttcatcccctcggcaaagtg
ISYNA1 F	GCCAGACCAAAGTCAAGTCCGT
ISYNA1 R	CTTAGAGCGGAACTGCAATGGC
IGFBP5 F	CGTGCTGTGTACCTGCCCAATT
IGFBP5 R	ACTTGTCCACGCACCAGCAGAT
RCAN1 F	GGAAACAAGTGGAAGATGCGACC
RCAN1 R	TGTCAGTCGCTGCGTGCAATTC
KCTD9 F	GGATTCCACACAGACTGGCTGA
KCTD9 R	CCAGACACTTTTGTCCTTAAACATG
KLHDC2 F	GGCTTCGTGTTTGGAGGCAGAT
KLHDC2 R	GTGAGTGCCAAGATCGACCAAC
PASD1 F	GAAGAGAGGACTTGGTTGCTGC
PASD1 R	GGAGATCAGGAATGACAACGTGG
FXR1 F	GGTCTCGTAGACGAAGGACTGA
FXR1 R	TGTCTGCTCTGAGACTCAGCTC
PPHLN1 F	CTGGTTCCAGTGTCAGTAGCAG
PPHLN1 R	CATTCTGCCGTTTGTAGGAGGC
SGPL1 F	GAACACTGCCATGCTCGTCTGT
SGPL1 R	GATGAGGAAGCCTCCCAGACAA
THADA F	GCAGCATTTCCAATGTATGGGCG
THADA R	GAGACACCACAGTGGAAAGCCT
TRUB1 F	TGGCTACCAAGCTGCTGTCCTT
TRUB1 R	GTCCATTCTGGAGAAGGCATTCC
Primers for cloning promoters:
CRY1_f1	atatatggag/ideoxyU/TCATCTGAGTCTAAAGGGATGCG
CRY1_r1	accggtagcgc/ideoxyU/GTCCTCCACGGAGAAATTCAAGGAA
FAF1_f1	atatatggag/ideoxyU/AATGCCCCATGACAATCCAG
FAF1_r1	accggtagcgc/ideoxyU/CACTCGGTAACCTTCAGGCG
MLF2_f1	atatatggag/ideoxyU/TCCAACGCGAGTTCTCAAGG
MLF2_r1	accggtagcgc/ideoxyU/ATCCGGCCGGTTTCGCTT
SNTB2_f1	atatatggag/ideoxyU/ATCCTTGAGGCCTGCCAAT
SNTB2_r1	accggtagcgc/ideoxyU/CAGTCAGGCAGCCTCGG
MDM2_f1	atatatggag/ideoxyU/CCTTCTTTGCAATGGCTGTGT
MDM2_r1	accggtagcgc/ideoxyU/GTTTTCGCGCTTGGAGTCG
MAK16_f1	atatatggag/ideoxyU/AAGATTTTCTTTTTCCCCTGGCG
MAK16_r1	accggtagcgc/ideoxyU/GGCTCAGCGTGCAACTTCC
Primers for amplifying plasmid backbone w/o CMV promoter:
pAcGFP_r1	ACTCCATATA/ideoxyU/GGGCTATGAACTAATGACCC
pAcGFP_f1	AGCGCTACCGG/ideoxyU/CGCCAC

## Sheet: siRNAs
Table S6. Oligonucleotide sequences, antibodies, and other reagents used in this study.
Name	Target Sequence	Manufacturer	Catalogue #
siC	UGGUUUACAUGUCGACUAA	Dharmacon	D-001810-01-20
siEIF4A3-1	UGACUAAAGUGGAAUUCGA	Dharmacon	J-020762-05-0002
siEIF4A3-2	GGUGAAACGUGAUGAAUUG	Dharmacon	J-020762-06-0002
siRBM8A-1	CGAGAGCAUUCACAAACUG	Dharmacon	J-003531-10-0002
siUPF1-1	CAGCGGAUCGUGUGAAGAA	Dharmacon	J-011763-05-0002
siRNPS1-1	GCUCAUCCGUUUCCGGUUU	Dharmacon	J-012298-08-0002
siYTHDF2		Qiagen	SI04183347
siIGF2BP1		Dharmacon	J-003977-06-0002
siIGF2BP2		Dharmacon	J-017705-06-0002
siIGF2BP3		Dharmacon	J-003976-08-0002

## Sheet: Reagents
Table S6. Oligonucleotide sequences, antibodies, and other reagents used in this study.
Name	Catalog #	Manufacturer
Epimark N6-Methyladenosine Enrichment Kit	E1610S	NEB
Dynabeads™ Protein G for Immunoprecipitation	10004D	Invitrogen
SUPERase• In™ RNase Inhibitor (20 U/μL)	AM2694	Invitrogen
TRIzol™ Reagent	15596018	Invitrogen
NP-40 Surfact-Amps	28324	Thermo Fisher
RNA Clean & Concentrator-5	R1013	Zymo
NEBuilder® HiFi DNA Assembly Master Mix	E2621S	NEB
BclI-HF	R3160S	NEB
BamHI-HF	R3136S	NEB
AccI	R0161S	NEB
NEB® Turbo Competent E. coli (High Efficiency)	C2984I	NEB
SurePrint Oligo Library		Agilent
Micellula DNA Emulsion & Purification (ePCR) Kit	3600	Chimerx
Herculase II Fusion DNA Polymerase	600675	Agilent
Exonuclease V (RecBCD)	M0345S	NEB
NEB® 10-beta Electrocompetent E. coli	C3020K	NEB
PrimeScript™ RT Reagent Kit	RR037A	Takara
NEBNext® Ultra™ II Q5® Master Mix	M0544	NEB
DNA Clean & Concentrator-5	D4013	Zymo Research
ZymoPURE II Plasmid Maxiprep	D4202	Zymo Research
ZymoPURE-Express Plasmid Midiprep	D4213	Zymo Research
FastStart Essential DNA Green Master Mix	6402712001	Roche
Age1-HF	R3552S	NEB
BsteII-HF	R3162S	NEB
Bovine Serum Albumin (BSA)	B14	Thermo Fisher
2x Laemmli Sample Buffer	1610737	Biorad
NuPAGE™ 4 to 12%, Bis-Tris, 1.5 mm, Mini Protein Gel, 15-well	NP0336BOX	Invitrogen
FastAP Thermosensitive Alkaline Phosphatase	EF0651	Thermo Scientific
Nuclease P1 from Penicillium citrinum	N8630-1VL	Sigma-Aldrich
Recombinant METTL3 / METTL14 complex	31570	Active Motif
HiScribe T7 High Yield RNA Synthesis Kit	E2040S	NEB
Monarch RNA Cleanup Kit (50 μg)	T2040S	NEB
Blotting-Grade Blocker	1706404	Biorad
TruSeq® Stranded mRNA Library Prep	20020594	Illumina
Direct-zol RNA Miniprep	R2051	Zymo Research
S-(5'-Adenosyl)-L-methionine chloride (hydrochloride)	13956	Cayman
Ponceau S solution	P7170-1L	Sigma-Aldrich
Tween 20	BP337-100	Fisher Scientific
SuperSignal West Dura Extended Duration Substrate	34075	Thermo Scientific
Nitrocellulose Membrane, 0.45 µm	1620115	Biorad
Superscript IV Reverse Transcriptase	18090010	Invitrogen

## Sheet: Plasmids
Table S6. Oligonucleotide sequences, antibodies, and other reagents used in this study.
Name	Source
pAcGFP-Hyg-C1 A1335T	This study
pTBG	Ligang Wu
pBG CRY1 102 (CDS)	This study
pBG Δi1, i2 CRY1 102 (CDS)	This study
pBG CRY1 250 (CDS)	This study
pBG CRY1 400 (CDS)	This study
pBG CRY1 550 (CDS)	This study
pBG CRY1 912 (CDS)	This study
pBG Δi1,i2 pBG CRY1 250 (CDS)	This study
pBG Δi1,i2 pBG CRY1 400 (CDS)	This study
pBG Δi1,i2 pBG CRY1 550 (CDS)	This study
pBG Δi1,i2 pBG CRY1 912 (CDS)	This study
pBG Δi1CRY1 102 (CDS)	This study
pBG Δi2CRY1 102 (CDS)	This study
pBG CRY1 102 (3' UTR)	This study
pBG Δi1, i2 CRY1 102 (3'UTR)	This study
pBG Δss CRY1 102	This study
pAcGFP1-Hyg-C1 A1335T 3'UTR (BclI) 12-25 (KRAS)	This study
pAcGFP1-Hyg-C1 A1335T 3'UTR (BclI) 16-69 Meth (SNTB2 Meth)	This study
pAcGFP1-Hyg-C1 A1335T 3'UTR (BclI) 16-69 Unmeth (SNTB2 Unmeth)	This study
pAcGFP1-Hyg-C1 A1335T 3'UTR (BclI) 21-39 (BRWD1)	This study
pAcGFP1-Hyg-C1 A1335T 3'UTR (BclI) 7-92 (CDK6)	This study
pAcGFP1-Hyg-C1 A1335T 3'UTR (BclI) 12-68 (MDM2)	This study
pAcGFP1-Hyg-C1 A1335T 3'UTR (BclI) 3'UTR 9-26 (VLDLR)	This study
pAcGFP1-Hyg-C1 A1335T 3'UTR (BclI) 1-50 (FAF1)	This study
pAcGFP1-Hyg-C1 A1335T 3'UTR (BclI) 4-55 (CLOCK)	This study
pAcGFP1-Hyg-C1 A1335T 3'UTR (BclI) 12-10 (CRY1)	This study
pAcGFP1-Hyg-C1 A1335T 3'UTR (BclI) 16-67 (CTCF)	This study
pAcGFP1-Hyg-C1 A1335T 3'UTR (BclI) 6-28 (PBGBD1)	This study
pcDNA3.1+ SMN1 myc HIS	Gideon Dreyfuss
pcDNA3.1+ EV	This study
pCMV3-C-Myc-IDS	Sino Biological
pCMV3-C-Myc (EV)	Sino Biological
